# Supplementary material for: A Methyl-Modified Silica Layer Supported on Porous Ceramic Membranes for the Enhanced Separation of Methyl Tert-Butyl Ether from Aqueous Solution
Source: Membranes (Basel). 2022 Apr 22;12(5):452. doi: 10.3390/membranes12050452 (PMC9144733; doi:10.3390/membranes12050452)
Supplement: Supplementary file 1 [file membranes-12-00452-s001.zip]

Archive with 1 entries (1 files):
- membranes-1672542-supplementary.pdf
